# Supplementary material for: Risk Assessment of Phthalates and Their Metabolites in Hospitalized Patients: A Focus on Di- and Mono-(2-ethylhexyl) Phthalates Exposure from Intravenous Plastic Bags
Source: Toxics. 2022 Jun 30;10(7):357. doi: 10.3390/toxics10070357 (PMC9324282; doi:10.3390/toxics10070357)
Supplement: Supplementary file 1 [file toxics-10-00357-s001.zip]

Archive with 1 entries (1 files):
- toxics-1753202-supplementary.pdf
